# Supplementary material for: Analysis of the Correlation Between Toxoplasma gondii Seropositivity and Alzheimer’s Disease
Source: Pathogens. 2024 Nov 20;13(11):1021. doi: 10.3390/pathogens13111021 (PMC11597115; doi:10.3390/pathogens13111021)
Supplement: Supplementary file 1 [file pathogens-13-01021-s001.zip]

Archive with 3 entries (2 files):
- pathogens-3276990-supplementary/supplementary material/
- pathogens-3276990-supplementary/supplementary material/Supplementary file 1.pdf
- pathogens-3276990-supplementary/supplementary material/Supplementary table 1.xlsx
