# Supplementary material for: Analysis of the Correlation Between Toxoplasma gondii Seropositivity and Alzheimer’s Disease
Source: Pathogens. 2024 Nov 20;13(11):1021. doi: 10.3390/pathogens13111021 (PMC11597115; doi:10.3390/pathogens13111021)
Supplement: Supplementary file 1 [file pathogens-13-01021-s001.zip › pathogens-3276990-supplementary/supplementary material/Supplementary table 1.xlsx]

## Sheet: Sheet1
id	group	status	sex	age	CST1	CrudeAntigen
1	AD	1	2	76	0.27	0.798
2	AD	1	2	87	1.632	0.895
3	AD	1	2	87	0.533	0.569
4	AD	1	2	68	0.252	0.474
5	AD	1	2	70	0.217	0.698
6	AD	1	1	62	0.246	0.431
7	AD	1	2	78	1.169	0.911
8	AD	1	1	72	0.212	0.366
9	AD	1	2	63	0.198	0.42
10	AD	1	2	74	1.34	1.43
11	AD	1	2	73	0.368	0.582
12	AD	1	1	71	1.043	0.966
13	AD	1	1	62	0.153	0.409
14	AD	1	1	88	0.173	0.385
15	AD	1	1	67	0.241	0.387
16	AD	1	1	87	0.191	0.486
17	AD	1	1	87	0.755	1.333
18	AD	1	1	79	0.541	0.637
19	AD	1	1	80	0.764	0.815
20	AD	1	2	89	0.218	0.51
21	AD	1	2	88	0.415	0.54
22	AD	1	2	63	0.536	1.226
23	AD	1	2	78	0.179	0.368
24	AD	1	2	76	0.322	1.053
25	AD	1	2	79	0.67	1.192
26	AD	1	1	74	0.245	0.442
27	AD	1	2	78	0.916	0.749
28	AD	1	2	88	0.164	0.494
29	AD	1	2	75	0.742	1.079
30	AD	1	2	71	0.22	0.441
31	AD	1	1	62	0.233	0.418
32	AD	1	1	65	0.712	1.646
33	AD	1	1	75	0.157	0.414
34	AD	1	1	76	0.594	0.631
35	AD	1	2	83	0.157	0.362
36	AD	1	2	81	1.177	1.286
37	AD	1	1	79	0.175	0.498
38	AD	1	2	80	0.934	1.4
39	AD	1	1	77	0.472	0.842
40	AD	1	1	74	0.413	0.823
41	AD	1	1	75	0.261	0.413
42	AD	1	2	69	0.297	0.463
43	AD	1	2	64	0.537	0.717
44	AD	1	2	85	0.302	0.552
45	AD	1	1	68	0.184	0.374
46	AD	1	1	73	0.228	0.507
47	AD	1	1	76	0.229	0.441
48	AD	1	1	83	0.203	0.391
49	AD	1	2	72	0.566	0.656
50	AD	1	2	66	0.169	0.473
51	AD	1	2	80	0.392	0.601
52	AD	1	2	70	0.354	0.468
53	AD	1	2	64	1.588	1.309
54	AD	1	1	85	0.696	0.647
55	AD	1	2	73	0.15	0.348
56	AD	1	2	86	0.494	0.704
57	AD	1	1	76	0.195	0.478
58	AD	1	2	90	0.941	0.916
59	AD	1	1	73	0.257	0.621
60	AD	1	2	86	0.778	1.011
61	AD	1	1	76	1.565	1.765
62	AD	1	2	82	1.094	1.159
63	AD	1	2	85	0.701	0.831
64	AD	1	2	88	0.213	0.629
65	AD	1	1	88	0.309	0.896
66	AD	1	1	77	0.373	0.704
67	AD	1	2	83	1.575	1.662
68	AD	1	2	88	0.285	0.577
69	AD	1	2	78	0.375	0.812
70	AD	1	1	76	0.293	0.574
71	AD	1	1	78	0.493	0.809
72	AD	1	2	75	0.326	0.773
73	AD	1	1	78	0.236	0.613
74	AD	1	2	88	0.212	0.856
75	AD	1	1	85	0.402	0.818
76	AD	1	1	73	0.676	1.95
77	AD	1	2	67	0.282	0.802
78	AD	1	2	76	0.332	0.752
79	AD	1	1	76	0.288	0.646
80	AD	1	1	83	0.318	0.705
81	AD	1	2	67	0.533	1.503
82	AD	1	2	67	0.388	1.027
83	AD	1	2	77	0.219	0.72
84	AD	1	2	75	0.406	0.548
85	AD	1	2	68	0.494	1.215
86	AD	1	2	77	2.442	1.39
87	AD	1	2	86	0.227	0.693
88	AD	1	1	76	0.7	0.928
89	AD	1	2	90	0.551	0.834
90	AD	1	2	72	0.492	0.545
91	AD	1	2	76	0.896	1.192
92	AD	1	2	76	0.618	1.164
93	AD	1	1	78	0.373	1.133
94	AD	1	2	85	0.363	0.723
95	AD	1	2	84	0.62	1.112
96	AD	1	2	76	0.57	0.767
97	AD	1	2	67	1.018	1.326
98	AD	1	2	77	0.504	0.714
99	AD	1	2	75	0.228	0.546
100	AD	1	1	81	0.381	0.634
101	AD	1	2	67	0.515	0.716
102	AD	1	2	76	1.665	1.97
103	AD	1	1	76	0.519	0.746
104	AD	1	2	84	1.38	1.159
105	AD	1	2	76	1.335	0.995
106	AD	1	1	69	1.407	1.428
107	AD	1	2	83	1.986	1.678
108	AD	1	2	78	2.609	3.197
109	AD	1	2	85	1.781	1.38
110	normal	0	1	70	0.192	0.723
111	normal	0	2	70	0.097	0.515
112	normal	0	1	71	0.27	1.012
113	normal	0	2	72	0.107	0.426
114	normal	0	1	73	0.12	0.684
115	normal	0	2	73	0.266	0.808
116	normal	0	1	73	0.125	0.613
117	normal	0	2	74	0.077	0.503
118	normal	0	1	66	0.157	0.615
119	normal	0	1	75	0.131	0.533
120	normal	0	2	76	0.168	0.528
121	normal	0	1	77	0.141	0.714
122	normal	0	2	78	0.172	0.69
123	normal	0	2	79	0.113	0.413
124	normal	0	2	70	0.168	0.52
125	normal	0	2	68	0.065	0.501
126	normal	0	2	65	0.094	0.576
127	normal	0	1	71	0.083	0.468
128	normal	0	2	71	0.124	0.587
129	normal	0	1	72	0.038	0.259
130	normal	0	1	73	0.082	0.464
131	normal	0	2	74	0.255	0.555
132	normal	0	1	75	0.132	0.339
133	normal	0	1	76	0.007	0.683
134	normal	0	1	77	0.101	0.504
135	normal	0	1	67	0.067	0.348
136	normal	0	2	68	0.076	0.4
137	normal	0	2	70	0.067	0.374
138	normal	0	1	83	0.051	0.468
139	normal	0	2	68	0.357	0.853
140	normal	0	1	68	0.058	0.415
141	normal	0	2	69	0.321	0.779
142	normal	0	1	69	0.094	0.453
143	normal	0	1	56	0.062	0.419
144	normal	0	1	69	0.061	0.321
145	normal	0	1	75	0.094	0.419
146	normal	0	2	68	0.083	0.35
147	normal	0	1	69	0.102	0.502
148	normal	0	2	68	0.102	0.403
149	normal	0	1	77	0.044	0.414
150	normal	0	1	62	0.078	0.435
151	normal	0	2	80	0.054	0.469
152	normal	0	1	72	0.064	0.48
153	normal	0	2	75	0.154	0.361
154	normal	0	1	79	0.059	0.25
155	normal	0	1	66	0.106	0.294
156	normal	0	1	67	0.093	0.475
157	normal	0	2	75	0.098	0.452
158	normal	0	2	58	0.024	0.276
159	normal	0	2	63	0.071	0.411
160	normal	0	1	68	0.175	1.224
161	normal	0	1	79	0.435	0.81
162	normal	0	2	63	0.392	0.715
163	normal	0	2	60	0.361	0.768
164	normal	0	2	57	0.332	0.713
165	normal	0	1	54	0.329	0.598
166	normal	0	1	73	0.321	0.678
167	normal	0	2	58	0.31	0.69
168	normal	0	1	77	0.294	0.674
169	normal	0	2	70	0.291	0.767
170	normal	0	1	77	0.278	0.625
171	normal	0	1	67	0.256	0.84
172	normal	0	1	82	0.24	0.67
173	normal	0	1	71	0.23	0.684
174	normal	0	1	68	0.227	0.625
175	normal	0	1	79	0.226	0.549
176	normal	0	2	76	0.222	0.338
177	normal	0	2	83	0.219	0.544
178	normal	0	2	71	0.213	0.687
179	normal	0	1	55	0.212	0.893
180	normal	0	1	73	0.207	0.608
181	normal	0	1	74	0.204	0.522
182	normal	0	2	67	0.204	0.564
183	normal	0	2	67	0.199	0.657
184	normal	0	1	74	0.197	0.61
185	normal	0	2	64	0.188	0.708
186	normal	0	1	87	0.182	0.464
187	normal	0	1	60	0.173	0.594
188	normal	0	1	79	0.172	0.545
189	normal	0	2	60	0.168	0.524
190	normal	0	2	59	0.167	0.555
191	normal	0	2	73	0.163	0.511
192	normal	0	2	67	0.151	0.571
193	normal	0	1	76	0.151	0.637
194	normal	0	2	72	0.15	0.498
195	normal	0	2	67	0.148	0.501
196	normal	0	1	60	0.137	0.733
197	normal	0	1	86	0.136	0.594
198	normal	0	1	75	0.129	0.566
199	normal	0	1	67	0.128	0.46
200	normal	0	1	80	0.121	0.559
201	normal	0	2	67	0.118	0.425
202	normal	0	2	54	0.116	0.478
203	normal	0	1	66	0.111	0.596
204	normal	0	2	64	0.107	0.5
205	normal	0	2	70	0.107	0.376
206	normal	0	2	64	0.101	0.345
207	normal	0	1	62	0.1	0.397
208	normal	0	2	62	0.097	0.437
209	normal	0	2	79	0.095	0.399
210	normal	0	2	73	0.094	0.35
211	normal	0	1	82	0.093	0.389
212	normal	0	2	71	0.093	0.419
213	normal	0	2	73	0.093	0.427
214	normal	0	2	72	0.091	0.383
215	normal	0	1	63	0.09	0.35
216	normal	0	1	64	0.086	0.361
217	normal	0	1	79	0.079	0.351
218	normal	0	2	75	0.072	0.383
219	normal	0	2	80	0.067	0.446
220	normal	0	2	62	0.066	0.345
221	normal	0	1	79	0.061	0.373
222	normal	0	1	88	0.056	0.369
223	normal	0	1	75	0.033	0.305
